# Supplementary material for: Moderate Effects of Hypoxic Training at Low and Supramaximal Intensities on Skeletal Muscle Metabolic Gene Expression in Mice
Source: Metabolites. 2023 Oct 21;13(10):1103. doi: 10.3390/metabo13101103 (PMC10609052; doi:10.3390/metabo13101103)
Supplement: Supplementary file 1 [file metabolites-13-01103-s001.zip]

Archive with 1 entries (1 files):
- metabolites-2628098-supplementary.pdf
